# Supplementary material for: Regulatory T Cell Apoptosis during Preeclampsia May Be Prevented by Gal-2
Source: Int J Mol Sci. 2022 Feb 7;23(3):1880. doi: 10.3390/ijms23031880 (PMC8836599; doi:10.3390/ijms23031880)
Supplement: Supplementary file 1 [file ijms-23-01880-s001.zip]

Archive with 1 entries (1 files):
- ijms-1575157 - supplementary revised.pdf
